# Supplementary material for: Metagenomic 16S rDNA reads of in situ preserved samples revealed microbial communities in the Yongle blue hole
Source: PeerJ. 2023 Nov 3;11:e16257. doi: 10.7717/peerj.16257 (PMC10629384; doi:10.7717/peerj.16257)
Supplement: Supplemental Information 4 [file peerj-11-16257-s004.xlsx]

## Sheet: Sheet1
Table S1 Information of sampling sites.
Sample ID	Sampling method	Sampling date	Depth (m)	Volume	Library Strategy	Amount of DNA extraction (ng)
LD1	ISMIFF	2021-04-25	1	68L	Metagenomic	97.4
LD20	ISMIFF	2021-04-24	20	65L	Metagenomic	158.8
LD40	ISMIFF	2021-04-24	40	5L*	Metagenomic	336
LD60	ISMIFF	2021-04-24	60	61L	Metagenomic	582
LD80	ISMIFF	2021-04-24	80	63L	Metagenomic	360
LD90	ISMIFF	2021-04-24	90	60L	Metagenomic	686
LD100	ISMIFF	2021-04-24	100	61L	Metagenomic	374
LD105	ISMIFF	2021-04-26	105	29L	Metagenomic	844
LD110	ISMIFF	2021-04-24	110	63L	Metagenomic	34.6
LD120	ISMIFF	2021-04-26	120	29L	Metagenomic	254
LD130	ISMIFF	2021-04-26	130	29L	Metagenomic	193.4
LD140	ISMIFF	2021-04-25	140	28L	Metagenomic	294
LD150	ISMIFF	2021-04-25	150	29L	Metagenomic	246
LD180	ISMIFF	2021-04-25	180	29L	Metagenomic	378
LD200	ISMIFF	2021-04-26	200	44L	Metagenomic	220
LD290	ISMIFF	2021-04-26	290	30L	Metagenomic	181.4
LD140N	Niskin	2021-04-28	140	40L	Metagenomic	418
*, for the 40m water sample, because the pump of the ISMIFF was stuck by stones and failed, resulting in a filtration volume of only 5L, the result may not be ideal.
