# Supplementary material for: Metagenomic 16S rDNA reads of in situ preserved samples revealed microbial communities in the Yongle blue hole
Source: PeerJ. 2023 Nov 3;11:e16257. doi: 10.7717/peerj.16257 (PMC10629384; doi:10.7717/peerj.16257)
Supplement: Supplemental Information 5 [file peerj-11-16257-s005.xlsx]

## Sheet: Sheet1
Table S2 Summary of YBH metagenomic data from NCBI.
Sample ID*	NCBI Accession	Sampling method	Sampling date	Depth (m)	Volume
BHO0	SRR8146439	Niskin	2017.05	0	5 L
BHO100	SRR8146440	Niskin	2017.05	100	5 L
BHO150	SRR8146443	Niskin	2017.05	150	5 L
BHO300	SRR8146442	Niskin	2017.05	300	5 L
BHO30	SRR8146438	Niskin	2017.05	30	5 L
BHO90	SRR8146441	Niskin	2017.05	90	5 L
*, data collected by Niskin from YBH in a previous study [18].
