# Supplementary material for: Metagenomic 16S rDNA reads of in situ preserved samples revealed microbial communities in the Yongle blue hole
Source: PeerJ. 2023 Nov 3;11:e16257. doi: 10.7717/peerj.16257 (PMC10629384; doi:10.7717/peerj.16257)
Supplement: Supplemental Information 6 [file peerj-11-16257-s006.xlsx]

## Sheet: Sheet1
Table S3 Statistics of metagenomic sequencing data and 16S miTags.
Sample ID	Total bases (Gbp)		No. 16S	No. 16S
	Raw data	Clean data	all regionsb	V4 region
LD1	2.52	2.2	3462	1001
LD20	2.76	2.3	3714	1022
LD40	3.29	2.81	61036	18118
LD60	12.5	11.53	23572	6397
LD80	6.14	5.44	28603	8848
LD90	3.41	3.04	5012	1370
LD100	5.76	5.1	9325	2511
LD105	5.69	5.06	10230	2783
LD110	10.2	9.16	18714	5043
LD120	17.38	16.39	30163	8113
LD130	3.17	2.85	4991	1373
LD140	3.25	3.25	5005	1393
LD150	4.53	4.12	6122	1625
LD180	4.12	3.6	6037	1630
LD200	4.14	4.14	6072	1586
LD290	4.02	3.62	6817	1899
LD140Na	4.13	3.79	69613	20314
a the sample was obtained by a Niskin bottle. b The 16S rRNA gene reads from the Illumina metagenomic sequences (miTags) were extracted for taxonomic classification. Some miTags were located in the V4 region of the 16S rRNA genes, while the others were derived from all the regions.
